# Supplementary material for: Converting Evidence‐Based Summary of Findings Evidence Tables Into Decision Analytical, Quality Adjusted Life Years (QALY) and Life Expectancies Metrics: A Tutorial
Source: J Eval Clin Pract. 2025 Aug 19;31(5):e70254. doi: 10.1111/jep.70254 (PMC12365584; doi:10.1111/jep.70254)
Supplement: Supplementary file 1 — DeltaEU LE and QALY ‐JECP. [file JEP-31-0-s001.xlsx]

## Sheet: Instructions 
	INSTRUCTIONS
	(for calculating deltaEU, QALY and Life Expectancy)
	1. See the parent manuscript for full understanding of the methods: https://pubmed.ncbi.nlm.nih.gov/40165549/ 2.see text for instructions how to perform calculations
	3. LE and QALY calculations assume that mortality is the worst event (RV=1). Therefore, any outcome with RV=1 will be treated as if it mortality! To avoid confusion, set mortality as the first outcome (if not - change the cells in D8-E8 to indicate which outcome is mortality)
	The default assumption is that outcomes are unfavorable, expressed as mortality or morbidity (in percentages or probability notation, ranging from 0 to 1, i.e., 0 to 100). However, if the outcomes are expressed as favorable (e.g., response or survival), simply convert them into "bad outcomes," by subtracting from 1, for example, mortality = 1 - survival. Note: If one of the outcomes is summarized…
	for details see: Djulbegovic & Hozo. Threshold Decision-making in Clinical Medicine
	https://link.springer.com/book/10.1007/978-3-031-37993-2
	Note that this follows the standard meta-analytic approach. Similar issues commonly encountered in meta-analysis—such as avoiding double counting of events—should also be given careful attention.

## Sheet: Calculator
Only change the cells in green!							All entries should be on (0,1) scale so 20% = 0.20. Fix the mortality (death) to RV = 1. Make sure you enter the Confidence intervals (make them equal to the mean if missing).								Note: if CoE = Moderate, the CI for that outcome will be adjusted from 95%CI to 97%CI. Similarly for Low and Very Low.
								ST AC			LT AC			Relative Value
Treatment 1		ST AC					Disease Outcome	Value	CI: from	CI: to	Value	CI: from	CI: to		RV (MID)	CoE		RV = 1 / (Outcome MID ÷ Death MID)
Treatment 2		LT AC				1	Mortality	0.02	0.01	0.025	0.03	0.0120321	0.0279679	1	1	High (95%)		[RV = 1 / ( MID_for_Outcome_of_Interest ÷ MID_ for_WorstOutcome)]
						2	PE	0.036	0.02	0.05	0.024	0.0152895	0.0327105	0.5	0.3	High (95%)
			Disease	Harms		3	dvttt	0.05	0.04	0.06	0.03	0.027175	0.046825	0.8	0.25	High (95%)
		Which outcome is Mortality?	1	0		4
		Age of study population:	Dis. Spec			5
		Gender of study population:	M			6
		Baseline study mortality:	1.00001e-05			7
		Age of your patient:	60			8
		Gender of the patient:	M
		Patient-specific bas. mortality:	0.0489956
								ST AC			LT AC			Relative Value
Expected Utilities			Uncertainty Interval				Harms (Adv. Eff.)	Value	CI: from	CI: to	Value	CI: from	CI: to		RV(MID)	CoE
EU[ST AC]		0.866714	0.842055	0.891374		1	Major Bleeding	0.021	0.0154682	0.0265318	0.042	0.0342613	0.0497387	0.3	0.35	High (95%)
						2
EU[LT AC]		0.872414	0.84991	0.894919		3
						4
DEU =		-0.0057	-0.0528643	0.0414643		5
						6
QALY		Uncertainty Interval					EU difference is -0.0057 ( -0.0529,0.0415 ). Therefore, LT AC is the better treatment.						LE difference is 1.8352 ( -1.0066,4.7636 ). Therefore, ST AC is better						QALY difference is -0.3352 ( -3.1852,2.5432 ). Therefore, LT AC is the better treatment.
ST AC	7.50269	6.33131	9.20589
LT AC	7.83788	6.66265	9.51648
D QALY =	-0.335189	-3.18517	2.54324
							Mean =	-0.00561321		sd =	0.00914008		Mean =	1.85884		sd =	1.04275		Mean =	-0.328885		sd =	0.541052
LE		Uncertainty Interval
ST AC	14.4958	13.0744	16.264
LT AC	12.6605	11.5004	14.081
D LE =	1.83524	-1.00663	4.76357
Monte Carlo simulations (N = 10000)
(press F9 to refresh calculations)

## Sheet: Original SoF
	see details in: https://doi.org/10.1182/bloodadvances.2024015371
	where only means were given, we calculated 95%CI using the following formula:
	where p refers to means, and N total number of patients

## Sheet: Calculations
THIS SHEET FOR CALCULATIONS ONLY: DO NOT EDIT!																																														MONTE CARLO SIMULATION
														High (95%)		High	0.95	1.95996																															mean
														Moderate (97%)		Moderate	0.97	2.17009																															sd
														Low (99%)		Low	0.99	2.57583																															RV:
														Very Low (99.9%)		Very Low	0.999	3.29053
														0

		Decision model: when pD =	1				All entries should be on (0,1) scale so 20% = 0.20. Fix the mortality (death) to RV = 1. Make sure you enter the Confidence intervals (make them equal to the mean if missing).																CHANGE CI's if CoE <> High!!!												VALUES FOR CALCULATIONS!!! REPLACED basline mortality with patient-specific mortality!
																			Assumed 95% CI		Adjusted
Treatment 1		ST AC						ST AC			LT AC								ST AC	LT AC	CoE Multiplier			ST AC	0	0	LT AC	0	0							ST AC	0	0	LT AC	0	0
Treatment 2		LT AC					Disease Outcome	Value	CI: from	CI: to	Value	CI: from	CI: to		Relative Value	MID	CoE		sd	sd			Disease Outcome	Value	CI: from	CI: to	Value	CI: from	CI: to		Relative Value				Disease Outcome	Value	CI: from	CI: to	Value	CI: from	CI: to		Relative Value
						1	Mortality	0.02	0.01	0.025	0.03	0.0120321	0.0279679		1	1	High (95%)		0.0038266	0.00406531	1.95996	1	Mortality	0.02	0.0125	0.0275	0.03	0.0220321	0.0379679		1			1	Mortality	0.0689856	0.0614856	0.0764856	0.0789856	0.0710177	0.0869535		1		Mortality
			Disease	Harms		2	PE	0.036	0.02	0.05	0.024	0.0152895	0.0327105		0.5	0.3	High (95%)		0.0076532	0.00444423	1.95996	2	PE	0.036	0.021	0.051	0.024	0.0152895	0.0327105		0.5			2	PE	0.036	0.021	0.051	0.024	0.0152895	0.0327105		0.5		PE
		Which outcome is Mortality?	1	0		3	dvttt	0.05	0.04	0.06	0.03	0.027175	0.046825		0.8	0.25	High (95%)		0.00510213	0.00501284	1.95996	3	dvttt	0.05	0.04	0.06	0.03	0.020175	0.039825		0.8			3	dvttt	0.05	0.04	0.06	0.03	0.020175	0.039825		0.8		dvttt
		Age of study population:	Dis. Spec			4	0	0	0	0	0	0	0		0	0	0		0	0	0	4	0	0	0	0	0	0	0		0			4	0	0	0	0	0	0	0		0		0
		Gender of study population:	M			5	0	0	0	0	0	0	0		0	0	0		0	0	0	5	0	0	0	0	0	0	0		0			5	0	0	0	0	0	0	0		0		0
		Baseline study mortality:	1.00001e-05	99999		6	0	0	0	0	0	0	0		0	0	0		0	0	0	6	0	0	0	0	0	0	0		0			6	0	0	0	0	0	0	0		0		0
		Age of your patient:	60			7	0	0	0	0	0	0	0		0	0	0		0	0	0	7	0	0	0	0	0	0	0		0			7	0	0	0	0	0	0	0		0		0
		Gender of the patient:	M			8	0	0	0	0	0	0	0		0	0	0		0	0	0	8	0	0	0	0	0	0	0		0			8	0	0	0	0	0	0	0		0		0
		Patient-specific bas. mortality:	0.0489956	20.41							RV = 1 / (Outcome MID ÷ Death MID)
											[RV = 1 / ( MID_for_Outcome_of_Interest ÷ MID_ for_WorstOutcome)]
								ST AC			LT AC												0	ST AC	0	0	LT AC	0	0							ST AC	0	0	LT AC	0	0
Expected Utilities			Uncertainty Interval				Harms (Adv. Eff.)	Value	CI: from	CI: to	Value	CI: from	CI: to		Relative Value								Harms (Adv. Eff.)	Value	CI: from	CI: to	Value	CI: from	CI: to	0	Relative Value				Harms (Adv. Eff.)	Value	CI: from	CI: to	Value	CI: from	CI: to		Relative Value
EU[ST AC]		0.866714	0.842055	0.891374		1	Major Bleeding	0.021	0.0154682	0.0265318	0.042	0.0342613	0.0497387		0.3	0.35	High (95%)		0.00282238	0.0039484	1.95996	1	Major Bleeding	0.021	0.0154682	0.0265318	0.042	0.0342613	0.0497387		0.3			1	Major Bleeding	0.021	0.0154682	0.0265318	0.042	0.0342613	0.0497387		0.3		Major Bleeding
						2	0	0	0	0	0	0	0		0	0	0		0	0	0	2	0	0	0	0	0	0	0		0			2	0	0	0	0	0	0	0		0		0
EU[LT AC]		0.872414	0.84991	0.894919		3	0	0	0	0	0	0	0		0	0	0		0	0	0	3	0	0	0	0	0	0	0		0			3	0	0	0	0	0	0	0		0		0
						4	0	0	0	0	0	0	0		0	0	0		0	0	0	4	0	0	0	0	0	0	0		0			4	0	0	0	0	0	0	0		0		0
DEU =		-0.0057	-0.0528643	0.0414643		5	0	0	0	0	0	0	0		0	0	0		0	0	0	5	0	0	0	0	0	0	0		0			5	0	0	0	0	0	0	0		0		0
						6	0	0	0	0	0	0	0		0	0	0		0	0	0	6	0	0	0	0	0	0	0		0			6	0	0	0	0	0	0	0		0		0

EU difference is -0.0057 ( -0.0529,0.0415 ). Therefore, LT AC is the better treatment.									Uncertainty Interval			High			sd	0.00406531
							Net Benefit (B)	-0.0057	-0.0078548	-0.0035452		1.95996	0.97	0.99	0.999
							Net Harms (H)	-0.0063	-0.00696209	-0.00563791			2.2414	2.57583	3.29053																PRODUCTS							FOR LE
													0.020888	0.0195285	0.016623																ST AC			LT AC				ST AC			LT AC
QALY (Prod)		Uncertainty Interval		LE (prod)				use product if double counting is suspected;					0.039112	0.0404715	0.043377																Value	CI: from	CI: to	Value	CI: from	CI: to		Value	CI: from	CI: to	Value	CI: from	CI: to
ST AC	7.82206	6.66431	9.50312	14.4958	13.0744	16.264		use sum if double counting not suspected																							0.931014	0.938514	0.923514	0.921014	0.928982	0.913047		0.931014	0.938514	0.923514	0.921014	0.928982	0.913047
LT AC	8.12564	6.96987	9.77314	12.6605	11.5004	14.081																									0.982	0.9895	0.9745	0.988	0.992355	0.983645		1	1	1	1	1	1
																															0.96	0.968	0.952	0.976	0.98386	0.96814		1	1	1	1	1	1
QALY (Sum)		Uncertainty Interval		LE (sum)																											1	1	1	1	1	1		1	1	1	1	1	1
ST AC	7.50269	6.33131	9.20589	14.4958	13.0744	16.264																									1	1	1	1	1	1		1	1	1	1	1	1
LT AC	7.83788	6.66265	9.51648	12.6605	11.5004	14.081																									1	1	1	1	1	1		1	1	1	1	1	1
																															1	1	1	1	1	1		1	1	1	1	1	1
QALY (study vs PSLE_- change RV value from 0 to 1 in the baseline mortality																															1	1	1	1	1	1		1	1	1	1	1	1

Mortality tables							Confidence Interval					Confidence Interval
https://www.ssa.gov/oact/STATS/table4c6.html						Weighted disutility	from	to			Utility (1-disutility)	from	to
4					(ST AC, D+)	0.133286	0.108626	0.157945		U1	0.866714	0.842055	0.891374
4					(ST AC, D-)	0.0063	0.00464047	0.00795953		U2	0.9937	0.99204	0.99536																		0.9937	0.99536	0.99204	0.9874	0.989722	0.985078		1	1	1	1	1	1
					(LT AC, D+)	0.127586	0.105081	0.15009		U3	0.872414	0.84991	0.894919																		1	1	1	1	1	1		1	1	1	1	1	1
					(LT AC, D-)	0.0126	0.0102784	0.0149216		U4	0.9874	0.985078	0.989722																		1	1	1	1	1	1		1	1	1	1	1	1
																															1	1	1	1	1	1		1	1	1	1	1	1
LE WEIGHTED!	ST AC			LT AC			QALY WEIGHTED!	ST AC			LT AC																				1	1	1	1	1	1		1	1	1	1	1	1
	Value	CI: from	CI: to	Value	CI: from	CI: to		Value	CI: from	CI: to	Value	CI: from	CI: to																		1	1	1	1	1	1		1	1	1	1	1	1
PROD	0.931014	0.938514	0.923514	0.921014	0.928982	0.913047	PROD	0.872156	0.894771	0.849947	0.876933	0.897679	0.856525
SUM	0.0689856	0.0614856	0.0764856	0.0789856	0.0710177	0.0869535	SUM	0.133286	0.108626	0.157945	0.127586	0.105081	0.15009

























































































































































































































































































































































































































































































































































































































































































































































































































































































































































































































































































































































































































































































































































































































































































































































































































































































































































































































































































































































































































[truncated: 8,005 more rows]
[truncated: 61 more columns]

## Sheet: MortTable
Source https://www.ssa.gov/oact/STATS/table4c6.html
Period Life Table, 2021, as used in the 2024 Trustees Report
Exact	Male			Female
age	Death	Number of	Life	Death	Number of	Life
	probability a	lives b	expectancy	probability a	lives b	expectancy
0	0.00586	100000	73.54	0.005063	100000	79.3
1	0.00042	99414	72.97	0.000393	99494	78.7
2	0.000272	99372	72	0.000223	99455	77.74
3	0.000225	99345	71.02	0.000177	99432	76.75
4	0.000184	99323	70.04	0.000144	99415	75.77
5	0.000157	99304	69.05	0.000122	99400	74.78
6	0.00014	99289	68.06	0.000109	99388	73.79
7	0.000128	99275	67.07	0.000102	99378	72.79
8	0.000122	99262	66.08	9.8e-05	99367	71.8
9	0.000123	99250	65.09	9.7e-05	99358	70.81
10	0.000129	99238	64.1	0.000103	99348	69.82
11	0.000138	99225	63.1	0.000113	99338	68.82
12	0.000164	99211	62.11	0.000131	99327	67.83
13	0.00022	99195	61.12	0.000157	99314	66.84
14	0.00031	99173	60.14	0.00019	99298	65.85
15	0.000446	99143	59.16	0.000233	99279	64.86
16	0.000637	99098	58.18	0.000291	99256	63.88
17	0.000868	99035	57.22	0.000355	99227	62.9
18	0.0011	98949	56.27	0.000418	99192	61.92
19	0.00127	98840	55.33	0.000461	99150	60.94
20	0.001373	98715	54.4	0.000507	99105	59.97
21	0.001488	98579	53.47	0.000556	99055	59
22	0.001605	98433	52.55	0.00061	98999	58.03
23	0.001714	98275	51.64	0.000666	98939	57.07
24	0.001835	98106	50.72	0.000722	98873	56.11
25	0.001963	97926	49.82	0.000775	98802	55.15
26	0.002082	97734	48.91	0.000831	98725	54.19
27	0.002202	97530	48.01	0.000889	98643	53.23
28	0.00233	97316	47.12	0.000952	98555	52.28
29	0.002457	97089	46.23	0.001025	98462	51.33
30	0.002574	96850	45.34	0.001104	98361	50.38
31	0.002683	96601	44.46	0.001192	98252	49.44
32	0.002787	96342	43.57	0.001289	98135	48.5
33	0.002881	96073	42.69	0.001383	98008	47.56
34	0.002974	95797	41.82	0.001465	97873	46.62
35	0.003074	95512	40.94	0.001544	97730	45.69
36	0.003175	95218	40.06	0.001626	97579	44.76
37	0.003295	94916	39.19	0.001719	97420	43.83
38	0.003444	94603	38.32	0.001824	97252	42.91
39	0.003608	94277	37.45	0.00194	97075	41.98
40	0.00378	93937	36.58	0.002066	96887	41.07
41	0.003958	93582	35.72	0.002202	96687	40.15
42	0.004144	93211	34.86	0.002351	96474	39.24
43	0.004337	92825	34	0.002482	96247	38.33
44	0.00454	92423	33.15	0.002622	96008	37.42
45	0.004774	92003	32.3	0.002789	95756	36.52
46	0.005064	91564	31.45	0.002994	95489	35.62
47	0.005399	91100	30.61	0.003219	95203	34.73
48	0.005796	90608	29.77	0.003467	94897	33.84
49	0.006214	90083	28.94	0.003729	94568	32.95
50	0.006671	89523	28.12	0.004011	94215	32.07
51	0.007167	88926	27.3	0.004306	93837	31.2
52	0.007736	88289	26.5	0.004634	93433	30.33
53	0.008351	87606	25.7	0.004981	93000	29.47
54	0.009035	86874	24.91	0.00537	92537	28.62
55	0.00977	86089	24.14	0.005831	92040	27.77
56	0.010567	85248	23.37	0.006326	91503	26.93
57	0.011398	84347	22.61	0.006837	90924	26.1
58	0.012291	83386	21.87	0.007399	90303	25.27
59	0.013224	82361	21.13	0.008033	89635	24.46
60	0.014267	81272	20.41	0.008687	88915	23.65
61	0.015353	80112	19.7	0.009411	88142	22.86
62	0.016484	78882	19	0.010139	87313	22.07
63	0.017617	77582	18.31	0.010849	86427	21.29
64	0.018759	76215	17.63	0.01155	85490	20.52
65	0.019914	74786	16.95	0.012216	84502	19.75
66	0.021104	73296	16.29	0.012952	83470	18.99
67	0.022423	71749	15.63	0.013844	82389	18.23
68	0.023847	70141	14.98	0.014863	81248	17.48
69	0.025357	68468	14.33	0.016028	80041	16.74
70	0.02705	66732	13.69	0.017329	78758	16
71	0.02897	64927	13.06	0.018859	77393	15.27
72	0.031188	63046	12.43	0.020609	75934	14.56
73	0.033754	61080	11.82	0.02262	74369	13.85
74	0.036747	59018	11.21	0.024958	72686	13.16
75	0.040563	56849	10.62	0.027906	70872	12.49
76	0.044308	54543	10.05	0.030925	68895	11.83
77	0.048498	52126	9.49	0.03414	66764	11.19
78	0.053229	49598	8.95	0.03762	64485	10.57
79	0.058778	46958	8.42	0.041725	62059	9.96
80	0.064617	44198	7.92	0.046324	59469	9.38
81	0.070947	41342	7.43	0.051334	56714	8.81
82	0.077834	38409	6.96	0.056911	53803	8.26
83	0.085686	35420	6.5	0.063279	50741	7.73
84	0.094809	32385	6.07	0.070704	47530	7.21
85	0.10509	29314	5.65	0.079184	44170	6.72
86	0.116592	26234	5.26	0.088697	40672	6.26
87	0.129306	23175	4.88	0.09924	37065	5.82
88	0.142732	20178	4.53	0.11048	33386	5.41
89	0.157638	17298	4.21	0.123078	29698	5.02
90	0.174458	14571	3.9	0.137152	26043	4.65
91	0.193027	12029	3.62	0.152605	22471	4.31
92	0.21293	9707	3.36	0.169494	19042	3.99
93	0.232657	7640	3.14	0.187623	15814	3.71
94	0.251826	5863	2.94	0.206647	12847	3.45
95	0.270943	4386	2.76	0.22589	10192	3.22
96	0.289756	3198	2.6	0.245054	7890	3.01
97	0.307998	2271	2.45	0.263815	5956	2.82
98	0.325393	1572	2.32	0.281828	4385	2.66
99	0.341662	1060	2.2	0.298738	3149	2.5
100	0.358746	698	2.09	0.316662	2208	2.35
101	0.376683	448	1.98	0.335662	1509	2.21
102	0.395517	279	1.87	0.355802	1003	2.08
103	0.415293	169	1.77	0.37715	646	1.95
104	0.436058	99	1.67	0.399779	402	1.82
105	0.45786	56	1.58	0.423766	241	1.71
106	0.480753	30	1.49	0.449192	139	1.59
107	0.504791	16	1.4	0.476143	77	1.49
108	0.530031	8	1.32	0.504712	40	1.39
109	0.556532	4	1.24	0.534994	20	1.29
110	0.584359	2	1.16	0.567094	9	1.2
111	0.613577	1	1.09	0.60112	4	1.11
112	0.644256	0	1.01	0.637187	2	1.03
113	0.676468	0	0.95	0.675418	1	0.95
114	0.710292	0	0.88	0.710292	0	0.88
115	0.745806	0	0.82	0.745806	0	0.82
116	0.783097	0	0.76	0.783097	0	0.76
117	0.822251	0	0.7	0.822251	0	0.7
118	0.863364	0	0.65	0.863364	0	0.65
119	0.906532	0	0.6	0.906532	0	0.6
Dis. Spec			99999			99999

## Sheet: CoE
			Certainty (quality) of evidence and "truth"
			https://onlinelibrary.wiley.com/doi/10.1111/jep.14160

## Sheet: RTAGlobal
#NAME?	#REF!
#NAME?	#REF!
#NAME?	#REF!
#NAME?	#REF!
#NAME?	#REF!
#NAME?	#REF!
#NAME?	#REF!
#NAME?	#REF!																									43082119275279
#NAME?	#REF!
#NAME?	#REF!
#NAME?	#REF!
#NAME?	#REF!
#NAME?	#REF!
#NAME?	#REF!
#NAME?	#REF!
#NAME?	#REF!
#NAME?	#REF!
